# Supplementary material for: Histone lactylation promotes malignant progression by facilitating USP39 expression to target PI3K/AKT/HIF-1α signal pathway in endometrial carcinoma
Source: Cell Death Discov. 2024 Mar 8;10:121. doi: 10.1038/s41420-024-01898-4 (PMC10923933; doi:10.1038/s41420-024-01898-4)
Supplement: Supplementary file 3 — Additional file 3 Table S2. Differentially expressed genes of RNA-Seq. [file 41420_2024_1898_MOESM3_ESM.xlsx]

## Sheet: Sheet1
symbol	regulation	logFC
A1BG	up	2.50569
AACS	down	-4.69182571133374
AADAT	down	-6.18276720936135
AAMP	down	-5.5718079608275
ABCA11P	up	8.83352
ABCA3	up	1.95604
ABCA7	down	-2.45518149807223
ABCA7	up	1.38666
ABCB6	up	6.67398
ABCB8	up	9.56906
ABCB8	down	-4.387035860209
ABCC10	up	5.42808
ABCF3	down	-5.80176340656831
ABHD17A	down	-3.60413257749416
ABHD18	up	10.1847
ABHD3	down	-6.84221271440817
ABHD4	down	-5.26773669278537
ABRAXAS1	down	-9.23918700149374
AC006299.1	up	6.30312
AC006547.1	up	4.4156
AC007923.1	down	-4.93325274969125
AC009133.1	down	-8.95854308512381
AC010547.4	down	-6.12695680492547
AC011448.1	down	-2.17618696792658
AC012254.2	down	-5.38724241184832
AC013489.1	down	-5.56714747217192
AC016825.1	down	-5.41962927937842
AC023355.1	up	6.13008
AC025165.3	down	-4.23849259077972
AC026191.1	down	-4.65429606391313
AC026464.3	up	4.45561
AC064801.1	down	-3.84298671154005
AC068790.8	up	5.55574
AC068946.2	down	-6.9978628602674
AC078778.2	down	-3.72501567688373
AC087632.1	down	-6.02254030454439
AC092143.1	up	10.0527
AC093249.6	up	5.31992
AC106820.3	down	-3.76771578661439
AC138969.1	up	7.85913
AC245407.1	down	-5.48912044194875
ACAA1	up	2.49205
ACAA2	down	-2.08234254871509
ACAD10	up	8.27296
ACAD10	up	2.09633
ACP2	down	-6.87991181855202
ACSF3	up	9.00079
ACTG1	down	-13.4641230825819
ACTN1	up	12.8979
ACTN1	down	-1.12336847928273
ACTR1A	down	-5.39275384326591
ACTR1A	down	-4.51448303545621
ACVR1B	up	5.9348
ACYP1	up	2.78835
ADAM15	down	-12.8071249567736
ADAM9	down	-8.48519521352833
ADCK1	down	-6.46380501358666
ADGRG1	up	4.21938
ADI1	down	-3.2217116339737
ADI1	up	1.22897
ADIPOR2	down	-12.6897412746467
ADM2	up	1.22852
ADPGK	down	-6.38216052576298
ADPRM	up	6.75405
AES	up	3.0156
AFF1	down	-6.89436757484376
AFMID	up	9.63173
AFMID	down	-3.51281891159721
AGAP3	up	4.03873
AHCY	down	-1.38011840743482
AHDC1	down	-8.08311668665358
AIFM2	down	-2.09285533755169
AIFM2	up	2.64693
AK6	down	-2.29865210914672
AKAP8	down	-6.46347994423861
AKIP1	up	2.88955
AKR1A1	down	-6.11167071131973
AL035420.3	down	-4.28610048213312
AL139260.1	down	-3.91437732604973
AL139339.2	up	6.13068
AL157778.1	down	-4.49034755519844
AL161752.1	down	-3.89385144825547
AL355472.1	down	-5.68878551487562
AL360181.3	up	6.78848
AL390037.1	down	-4.56671948567124
AL390719.1	up	5.7405
AL451165.2	down	-6.52340991556042
AL589743.1	down	-5.24332704590848
AL592166.1	down	-4.40301101479723
AL713998.1	up	6.32354
ALDH3B1	up	6.4035
ALDOA	down	-12.384456809389
ALDOA	up	11.1036
ALDOA	up	3.19561
ALG13	up	3.94915
AMIGO2	down	-9.44922285991158
AMN	up	5.4432
AMN1	down	-2.71792699014093
AMZ2	down	-11.0509283385194
ANAPC11	up	3.38366
ANAPC7	up	1.22673
ANKAR	down	-5.29297276454073
ANKDD1A	down	-8.27812156316551
ANKHD1	up	4.22688
ANKRD13A	down	-6.43266500056886
ANKRD13B	down	-6.4465991691313
ANKRD26	down	-5.66533496831866
ANKS1A	down	-11.9229498583065
ANKZF1	down	-7.56213883266795
ANO1	down	-3.05220354686509
ANO10	down	-4.39071774541643
ANO7	up	6.85195
ANO9	up	2.27959
ANP32E	up	4.67287
ANXA1	down	-2.21554314001759
ANXA1	up	3.34083
ANXA2	down	-8.45171021304971
ANXA2P2	down	-3.12961126517669
AP002990.1	up	2.59653
AP1M1	down	-4.35362867573302
AP1M1	up	9.99086
AP3M2	down	-6.15385679238364
APAF1	up	3.65174
APAF1	down	-6.10014918636337
APBB1	down	-7.62412787726164
APBB3	down	-5.30689415098537
APEX1	down	-1.4026471956331
APOBEC3B	down	-8.15182201667649
APP	up	6.22786
APTX	up	2.98802
ARAP1	up	3.50962
ARF1	down	-7.40020443062848
ARF4	up	7.95658
ARFGAP1	up	2.6011
ARFGEF1	up	4.77257
ARFIP1	down	-6.02586782093195
ARFRP1	up	2.79133
ARHGAP28	down	-5.86599825612207
ARHGAP8	down	-8.74139406412113
ARHGAP8	down	-4.15699509660449
ARHGEF10	down	-9.01089177275348
ARHGEF2	down	-5.46408738663227
ARHGEF26	down	-7.99769886161751
ARHGEF26	down	-7.9382721236763
ARHGEF3	down	-9.50903678960926
ARID4A	up	5.43008
ARID4B	down	-7.16883021316813
ARIH2	up	4.17045
ARL6IP4	up	6.20002
ARL8B	down	-8.55372412818565
ARMC7	up	5.36505
ARPC1B	down	-7.47989346414806
ARPC1B	up	2.62882
ARRDC4	up	1.19012
ASAH2B	up	4.19466
ASAH2B	down	-6.81222653002235
ASAP2	down	-3.79069455081337
ASAP3	up	4.80813
ASAP3	down	-2.37502720989418
ASCC2	down	-7.11266651791404
ASNA1	down	-4.71410889536722
ATAD3B	up	3.12277
ATF3	up	1.90036
ATF5	up	2.44007
ATG16L1	up	4.74506
ATG4C	down	-2.97456529676565
ATG4D	up	2.09646
ATG5	down	-7.84719593209043
ATP13A2	down	-7.04687068206428
ATP5F1D	up	13.1765
ATP5F1D	down	-3.66061965402307
ATP5F1E	down	-4.43884674134567
ATP5MC1	down	-5.28189687912083
ATP5MC1	up	5.56766
ATP5MF	down	-5.62404085072181
ATP5MG	down	-6.35398467955154
ATP6AP1L	down	-5.62731332653596
ATP6AP2	down	-7.31086152007903
ATP6V0C	up	1.01137
ATP6V1D	down	-7.82854160539019
ATP7B	up	1.66509
ATRN	up	1.01085
ATRX	down	-5.92975057666321
AURKA	down	-5.7120004396544
AURKA	down	-7.081217996561
B2M	down	-1.86516647000506
B4GALT3	up	2.9321
B4GALT7	up	2.93424
BAALC-AS1	down	-5.13372233449625
BABAM1	down	-7.13089731041011
BABAM1	down	-4.31862910924907
BAIAP3	up	8.97077
BAIAP3	up	7.15455
BANF1	up	9.06872
BAX	up	8.39633
BAX	down	-7.95727324178957
BAX	up	5.73701
BBS9	up	7.79362
BCAP29	up	4.9768
BCAP29	down	-1.67899810630628
BCAP31	up	1.44554
BCAS4	down	-4.90497072019897
BCKDHA	up	4.28901
BCL2L1	up	3.86578
BCL2L11	down	-9.95567513997415
BCL2L11	down	-6.62577546218739
BCL9L	up	8.99628
BCOR	up	6.73157
BDH2	down	-1.99444677015312
BID	up	7.36452
BIRC2	down	-4.80096755536892
BLM	down	-2.40842338996077
BLOC1S2	down	-4.86218920149764
BLOC1S5	down	-7.52984709613695
BMP4	down	-5.39841779390655
BOC	down	-3.2777991412358
BOLA2P2	down	-3.52234727439312
BRAT1	down	-7.24178046837434
BRD1	down	-5.5162062413281
BRD1	down	-2.52758637456347
BRD2	up	7.61242
BRD2	down	-8.56139738930192
BRD2	down	-6.30010042517872
BRD3OS	down	-6.01437419097885
BRD4	up	9.36319
BRD8	up	8.63909
BRF1	down	-6.13065546834133
BRF1	down	-3.29722264764559
BSCL2	down	-6.37485829533329
BSDC1	up	8.54041
BSN	up	5.30172
BTD	down	-8.60515551592801
BTD	up	2.09721
BX890604.1	down	-5.81137796774415
C11orf24	down	-4.75125593761713
C12orf10	up	3.03943
C12orf43	up	6.85183
C12orf65	down	-7.07163802329674
C12orf75	up	7.99661
C14orf37	down	-7.64766764765127
C15orf56	up	5.52911
C16orf70	up	1.51717
C16orf71	up	4.7784
C17orf62	down	-6.73003708015346
C17orf80	up	5.55475
C18orf21	up	3.08985
C18orf32	down	-4.42657707243083
C18orf54	up	8.21459
C19orf25	up	7.79444
C20orf24	up	1.74486
C20orf24	up	2.43456
C2orf76	down	-8.42055164118163
C3	down	-5.41396580615286
C6orf136	down	-10.1867522769728
C6orf136	down	-3.87019917519101
C6orf203	up	8.71604
C7orf43	up	3.27995
C8orf58	down	-7.58972987883334
C9orf3	down	-3.62494583159315
C9orf72	up	7.37194
CAAP1	down	-3.14782850488341
CABIN1	up	1.72086
CABIN1	up	1.40158
CABYR	down	-6.94326580555397
CABYR	up	3.55012
CACYBP	down	-2.47614917347624
CALU	down	-2.12157338230574
CAMTA1	up	5.65009
CAMTA1	up	5.50579
CAMTA2	up	2.18647
CAP1	down	-4.14497209986085
CAPN10	down	-9.48406820360593
CAPNS1	up	2.44656
CAPNS1	down	-6.06745968006507
CAPRIN2	up	5.98862
CAPZB	up	5.58666
CARD8	up	5.59427
CARS	up	3.04236
CARS2	down	-4.06350090787208
CBWD3	down	-5.92546835045183
CBWD5	down	-7.87574522455509
CBWD5	down	-5.73578260849393
CCAR1	up	8.42602
CCAR1	up	3.849
CCAR2	up	1.49231
CCDC106	up	7.23411
CCDC106	up	2.24856
CCDC112	down	-1.65867336150856
CCDC25	down	-6.12669046762396
CCDC25	down	-8.07389691920926
CCDC25	down	-4.7564338214005
CCDC66	down	-8.22870344025933
CCDC66	down	-2.34692600387499
CCDC74A	up	6.97049
CCNC	down	-5.17314637644794
CCNC	up	2.18977
CCND3	down	-10.5290356204348
CCNH	down	-5.32756673614276
CCNH	down	-5.59763481561839
CCNL1	down	-4.19840269498093
CCNQ	up	5.82358
CCNY	down	-2.70391464752939
CCT5	up	8.08153
CCT6A	down	-6.36141675599285
CCT6P1	up	6.97722
CCT8	down	-5.43296631864591
CCT8	up	1.69241
CCZ1B	down	-9.76765696766524
CD164	down	-7.01365181760964
CD46	down	-7.21683501376276
CD46	down	-5.64462654003381
CD55	up	7.9915
CD55	up	7.02011
CD63	up	2.82982
CD68	up	5.08671
CD9	up	12.8208
CD99	up	9.15992
CD99	up	1.07737
CD99L2	up	3.0096
CDC25C	down	-7.65009237601904
CDC42EP4	up	4.10779
CDCA7L	up	2.17015
CDH3	up	5.83841
CDK10	up	6.08137
CDK11A	up	1.55355
CDK2	up	9.49458
CDK2	down	-6.55107246787563
CDK5RAP1	down	-6.44260061650074
CDK7	down	-1.47460127059219
CDKL3	up	5.78248
CENPC	down	-7.69881018663088
CENPT	down	-3.01709578834598
CEP170	down	-4.47029278661636
CEP63	down	-8.00478305023805
CEP78	down	-2.06280595032875
CERS2	down	-1.78727007584264
CERS4	down	-8.28583779753186
CERS4	down	-8.93568283873973
CERS4	up	4.09259
CERS5	down	-9.37349872652455
CFAP97	down	-4.97228426344354
CFL1	down	-11.6424948461381
CFL1	down	-6.24560786942451
CFL1	down	-3.68697928126977
CFL2	down	-4.42783644979698
CFL2	down	-5.57151915410819
CFLAR	down	-2.92144038757608
CHCHD7	down	-9.54583097701241
CHCHD7	up	2.37339
CHD1	down	-3.73073300154511
CHD4	down	-9.6851403682887
CHD4	down	-2.94371996255605
CHD8	up	3.66012
CHD8	down	-4.62648453847288
CHIC2	down	-4.33830713012651
CHID1	down	-9.44821492646287
CHID1	down	-5.6320328434016
CHKB	up	5.77943
CHKB	down	-2.29258076055604
CHMP3	up	5.3631
CHPF2	up	3.9519
CHST15	up	1.86847
CHSY1	down	-5.64423333109904
CHTF18	down	-7.14012728002608
CHTF18	down	-5.06104426235433
CHTF18	up	6.30598
CHTF8	down	-4.88988355663336
CHTF8	down	-7.20068269637562
CHTOP	down	-12.1712938843089
CHTOP	up	4.77322
CHURC1-FNTB	down	-6.79860478477814
CIAPIN1	up	6.0531
CIRBP	down	-12.5024284215586
CISD1	down	-5.65559178422227
CISD2	up	5.29536
CKAP5	up	11.1759
CKMT1A	down	-6.18834350891691
CLCN2	down	-2.89575761652396
CLCN3	up	3.68555
CLCN3	down	-1.52760925922178
CLCN7	up	1.803
CLK3	up	5.17086
CLN3	down	-4.14319281606315
CLN8	down	-4.95708196394651
CLP1	up	7.64221
CLPP	up	2.64317
CLSTN1	up	1.12538
CLTA	up	5.11116
CMSS1	down	-1.47850130809412
CNIH1	up	6.31007
CNKSR1	up	6.61077
CNN3	up	11.7173
CNN3	down	-2.33142397168596
CNOT2	down	-4.74224330364707
CNOT8	up	3.92127
CNPY2	up	4.37319
COA6	down	-7.7256075616895
COA6	up	8.7975
COL2A1	up	1.31257
COL9A2	down	-5.30382832979108
COMMD6	up	2.8637
COPRS	up	6.2509
COPS3	down	-3.77640995598651
COPS3	down	-3.93323515892862
COPS8	down	-1.30725668743463
COQ10A	up	2.65856
COQ2	down	-7.29572601820682
COQ6	up	4.60492
COQ8B	down	-5.29272855895306
COQ9	down	-4.64700153902751
COX11	up	8.09915
COX11	down	-3.00461733275785
COX7A2	down	-1.66217745809385
CPEB4	up	7.89299
CPM	up	10.1804
CPM	down	-6.21292870948394
CPNE1	up	8.65132
CPNE1	up	9.73217
CPNE1	down	-6.60659817321377
CPVL	up	2.47468
CPVL	down	-2.95085604482746
CPZ	up	8.87013
CR381653.1	down	-4.80145921976285
CREB3L2	down	-3.41425339647724
CREM	up	7.25055
CREM	up	7.31172
CRIM1	down	-4.21973627137481
CRIP2	down	-8.95529753401515
CRNKL1	up	3.53339
CROT	up	5.62911
CRY2	up	3.91484
CS	up	3.62563
CSF2RA	up	6.58926
CSTA	up	2.11185
CT45A9	down	-4.85753666038687
CTBP1	up	3.05508
CTBP1-AS2	up	4.79767
CTCF	down	-3.1523601565775
CTDNEP1	up	5.23379
CTNNB1	up	3.82312
CTSH	up	4.55704
CU638689.4	up	7.4365
CUL4A	down	-6.11381169839067
CUL5	down	-9.27856268064555
CUL7	down	-8.32963785142906
CUTA	up	2.07148
CUTA	up	1.81732
CUX1	down	-4.92812042094621
CXorf57	down	-9.47900997101763
CXorf57	up	1.91475
CXXC5	down	-7.3393132772885
CYB5A	down	-5.65741098961378
CYB5R2	up	2.86881
CYBA	up	4.75315
CYP27B1	up	6.18003
CYP27B1	down	-5.3793787202451
CYP2D6	up	5.59121
CYP2D6	down	-3.29398374070109
CYTH1	down	-6.13786169597345
CYTH2	down	-9.10898640454715
D2HGDH	up	8.11369
D2HGDH	down	-2.64466145850671
D2HGDH	up	2.37487
DAGLB	down	-3.96957089462787
DAP3	down	-5.93743981746006
DAXX	down	-1.31125805572845
DBNDD2	down	-4.82340298874975
DBNL	up	1.13093
DCAF11	down	-7.44712944361393
DCAF5	down	-2.84771757216769
DCK	down	-10.2478228115244
DCK	down	-3.33928477638703
DCP2	up	2.26827
DCUN1D3	up	4.14005
DCUN1D5	down	-2.51866582620164
DDAH2	down	-7.59356276510242
DDB2	up	5.75271
DDIT3	up	2.98932
DDX11	down	-2.55090370074581
DDX19A	down	-5.66093385072465
DDX23	up	7.41079
DDX39A	down	-3.82553830016944
DDX39A	down	-6.06380735537019
DDX39A	down	-3.59547611466799
DDX39B	up	8.55377
DDX3X	down	-5.2132311230102
DDX47	down	-1.77430739922689
DDX50	down	-6.51461315131947
DECR1	down	-6.04564414434414
DECR1	down	-5.37664233652915
DEDD	up	4.55525
DEK	down	-5.94383461590159
DENND1C	down	-5.45770681755586
DENND6B	down	-2.86657758294293
DGKD	up	3.48855
DHFR	down	-9.46459279608582
DHFR	down	-6.7468022556092
DHODH	down	-7.37745110039354
DHPS	down	-6.68257388616318
DHPS	up	1.68239
DHRS1	up	7.64449
DHRS1	down	-7.37917939990556
DHRS2	down	-6.75574024111553
DHRS4	down	-1.96014205308103
DHRS7B	up	2.03714
DHX15	up	3.14788
DHX15	down	-1.8069502982888
DHX35	down	-3.30813656333462
DIAPH1	down	-10.8936131383074
DIAPH1	down	-3.46721428540357
DIAPH3	down	-6.89813769256938
DKC1	down	-8.73075114883279
DLG4	down	-6.58197955831833
DLGAP4	up	1.52489
DLST	up	3.51831
DMAC2	up	8.85464
DMAC2	up	7.98046
DMAP1	down	-10.2819691029453
DMXL1	down	-6.12959089162134
DNAAF4	down	-8.13244063030308
DNAJA3	down	-5.19928581395176
DNAJC21	up	5.62474
DNASE1L1	up	2.38977
DNMT1	up	2.23779
DNPEP	down	-4.29564846405102
DPAGT1	up	6.03599
DPH1	down	-6.19760239879334
DPH1	up	5.85125
DPH1	down	-2.93612870761816
DPH2	up	9.65271
DPH2	down	-5.9737140251033
DPM3	down	-8.92882424006309
DRAM2	down	-4.62072436059
DRG2	up	3.15554
DSN1	up	8.70527
DTNB	down	-5.65482573040149
DYNC1LI1	down	-8.83487281019385
DYNC2LI1	down	-4.64583387392158
ECI2	down	-8.37980577329292
ECT2	up	7.6099
EDEM2	up	8.80489
EDEM3	up	4.46898
EEF1D	down	-6.12746830591836
EEF1D	up	2.17168
EFCAB14	up	3.37006
EGF	up	7.03004
EHMT1	up	4.67617
EHMT1	up	4.72417
EIF1AD	up	6.98594
EIF2A	up	6.84801
EIF2AK1	up	1.96664
EIF3C	down	-4.88509544240507
EIF3L	down	-1.81764223946774
EIF4B	down	-2.45994722381076
EIF4E	down	-7.12860234047147
EIF4G1	down	-3.70537611209207
EIF4G1	down	-6.04902519090508
EIF5	down	-5.49267600880448
EIF5	up	1.96504
EIF6	down	-1.47126754866175
ELF2	down	-4.56250958559433
ELMO2	up	4.05963
ELOA	up	2.53091
ELOC	down	-6.9817471410362
ELOC	down	-4.03457375865626
ELOC	up	2.09528
ELOF1	down	-8.86322612799911
ELOF1	up	6.56682
ELP2	down	-5.16645817788721
ELP4	down	-2.96060918263823
ELP5	down	-3.15174050925154
EMC10	up	1.52505
EMC3	down	-3.29267561402253
EME1	down	-6.75385799994834
EME1	up	3.80406
EMG1	down	-7.49944125908705
EMID1	down	-5.42483341994696
ENO1	down	-6.74572138089357
ENO3	up	6.59445
EOGT	down	-7.46579204841135
EP400	down	-2.80675045263565
EP400P1	up	6.95312
EPS8	up	4.00315
ERBB2	down	-9.40610783676447
ERBB2	up	3.18749
ERCC2	down	-7.56233836606974
ERCC5	down	-8.22005290057277
ERCC6L	up	8.54539
ERF	up	1.65549
ERGIC3	up	14.3731
ERGIC3	down	-1.54614583036276
ERGIC3	up	5.62622
ERLIN1	up	2.63841
ERMARD	down	-7.39313722520403
ERMARD	up	4.02566
ERP27	down	-6.15945004628395
ERVK3-1	down	-5.83722611404983
ESRP2	up	6.98926
ESRP2	down	-1.75892351025042
ESYT2	down	-6.00176324464058
ETFA	down	-7.16360561172419
ETFB	up	4.86984
EVA1B	down	-1.00001730410788
EVI5	down	-10.1720379508535
EVL	down	-5.97597100067211
EWSR1	up	8.17089
EXD2	down	-7.68578630957765
EXO5	up	4.8302
EXOSC2	down	-7.82195512457248
EXOSC8	down	-5.3408699366906
EXOSC8	down	-1.85833077263259
EXTL2	up	3.11983
EYA3	down	-2.29860362542359
FAAP20	up	7.27873
FAAP20	down	-2.38290418329795
FADS1	down	-7.76581686513132
FAF1	down	-6.18229058350331
FAH	down	-6.89218689587219
FAHD2CP	down	-4.09207885090678
FAIM	down	-8.58896836729262
FAM110A	down	-9.06887866253802
FAM118B	up	8.08297
FAM118B	up	6.57976
FAM135A	down	-9.16599184321515
FAM136A	up	5.93261
FAM156A	down	-6.28565624000709
FAM173B	down	-7.18529401281442
FAM173B	down	-5.21056206677811
FAM189B	down	-6.73497997504543
FAM193B	up	5.09139
FAM201A	down	-2.16233832279136
FAM210A	down	-4.1759318443842
FAM219A	up	7.09099
FAM219B	down	-3.9239695394859
FAM219B	down	-3.04986830501493
FAM228B	up	7.22307
FAM228B	down	-4.70808532688192
FAM32A	down	-5.77676982992994
FAM49B	down	-5.18831733462692
FAM49B	up	3.80015
FAM86DP	up	2.95399
FAM92A	up	9.56441
FAM92A	down	-7.13223731988167
FAM98A	down	-7.97932919385278
FAN1	down	-7.37120796098338
FANCI	down	-11.6341938384669
FARSA	down	-8.97452279013015
FAS	down	-6.34522460534815
FASTKD2	up	8.62973
FASTKD2	down	-1.66978904926923
FAU	down	-10.1036374005762
FBLIM1	down	-6.58872964450809
FBLIM1	up	3.51841
FBRS	down	-5.73343016401274
FBXL15	up	3.6616
FBXL17	up	4.52536
FBXO31	down	-1.45681444114342
FBXO38	down	-3.09834242011403
FBXO7	down	-9.84476587716254
FCER1G	down	-6.13477867832601
FCF1	down	-4.11737459165784
FCF1	down	-6.15786378579502
FCF1	up	3.29607
FDFT1	down	-6.60707603645887
FDFT1	down	-5.85516791389657
FDXR	up	7.03986
FDXR	up	6.5574
FECH	up	8.42582
FGF7P3	down	-8.98336209272011
FGFR1	up	3.98749
FGFR1	up	4.44906
FGFRL1	down	-2.12172239811871
FGGY	down	-5.87620210880424
FIS1	down	-6.68573612101014
FIS1	down	-4.53022533925016
FKBP3	down	-7.23575795673317
FKBP8	down	-9.96011317610342
FLAD1	down	-5.10620049793567
FNDC3A	up	1.87133
FOPNL	down	-6.29299169015728
FOPNL	down	-5.20804706434486
FOSB	down	-8.03492726306268
FOSB	down	-8.30472722082475
FOXJ3	down	-4.93837744141743
FOXP4	down	-1.96554215441138
FP671120.3	up	1.86153
FRA10AC1	up	1.35833
FRG2	down	-4.34217382439692
FRMD6	up	3.8468
FRMD6	down	-6.77009425685594
FTH1	down	-1.64794072833496
FTH1	up	4.58121
FUK	down	-3.40235168033592
FUOM	down	-7.35061443061213
FUZ	up	4.26372
FXN	up	7.16199
FXN	down	-3.80114635339966
FXR1	up	2.96948
FXYD3	up	3.72558
FXYD5	up	4.88062
FZR1	up	4.80831
G2E3	down	-7.59079189613282
G3BP1	down	-12.7940908396386
G3BP1	down	-5.37404157337794
G3BP1	up	5.2188
GAA	up	2.18228
GABPB1	down	-2.8001694107371
GALNT11	up	3.25703
GART	down	-12.0836998501446
GAS2L1	down	-5.88496637923366
GAS5	down	-13.1706746486876
GAS5	up	4.65319
GAS5	up	7.19801
GATA2-AS1	down	-5.35284545979479
GBAP1	down	-5.67516496317004
GBX2	up	6.67774
GCAT	down	-2.9139172532999
GCNT2	up	7.90905
GDA	down	-8.10443516101917
GFM2	up	3.10292
GFM2	down	-3.95157736256405
GGT6	down	-5.0081768411903
GIGYF2	up	5.96521
GIN1	up	3.6736
GIPC1	down	-3.56250134795626
GIPC1	down	-2.78338227588051
GLDC	down	-6.2829507191684
GLMN	up	2.51002
GLRB	down	-6.84224913110286
GLRX3	down	-8.01625521939961
GLS2	down	-6.44127171621824
GLUL	down	-4.16706981096412
GLUL	down	-2.80625616882573
GLUL	down	-6.58696824429079
GMPPA	down	-8.40994559347091
GNPTG	down	-1.9589130228682
GOLGA3	down	-8.5463076515509
GOLGA8B	down	-2.05898793450035
GOT2	down	-3.45123751767361
GPANK1	down	-8.80616894348727
GPD2	down	-4.46836169281067
GPI	down	-6.44807666238209
GPN1	down	-3.32850389560151
GPN1	up	8.10297
GPN3	down	-5.9909803767786
GPR143	down	-5.56913236316738
GPR173	up	2.45698
GPR89B	down	-6.0874219133718
GPS1	down	-6.36620656360478
GPS1	down	-5.8529246013909
GPS1	down	-9.37516441327269
GPSM2	down	-5.42858144731172
GPSM2	up	6.93083
GPX1	down	-3.96031290094606
GPX1	down	-5.38978800596512
GPX1	down	-2.12020442355552
GRAMD2B	up	5.52602
GRB10	down	-9.18156210798436
GRB14	down	-5.97417376501574
GRINA	up	2.58599
GRPEL2	down	-6.43346342761188
GRPEL2	up	2.20473
GRTP1	down	-3.31159041723098
GSDME	down	-2.3501665404819
GSDME	up	2.40207
GSK3A	up	1.47079
GSKIP	down	-8.43382530066833
GSS	down	-5.98562704423509
GSTM3	up	1.75668
GSTZ1	down	-4.0336882382255
GTF2I	down	-2.51046345210686
GTF3C2	up	4.96795
GTF3C3	down	-2.93726511525969
GTPBP3	down	-5.40351455072129
GTPBP3	up	5.50733
GUCY1B1	down	-9.00963106511424
GUK1	up	3.26416
GUK1	down	-1.79203710140092
GUSBP11	up	3.32759
GUSBP11	down	-1.99933204733613
GYG2	up	6.05147
HACL1	down	-8.28024012511303
HADHA	up	9.09794
HADHA	up	6.7539
HADHB	down	-5.26707162910997
HADHB	down	-7.10167290136194
HAGLR	up	9.7903
HARS	down	-5.22955171740264
HARS	down	-2.70476319762616
HAUS1	up	5.83533
HAUS2	up	6.1034
HAUS3	down	-6.12671475690081
HAUS5	down	-7.88692239717492
HAUS7	down	-6.24595323649539
HAUS8	down	-6.96329722397701
HBS1L	down	-4.4526067765865
HCFC1	down	-6.02368175255985
HCG18	down	-1.86624269439711
HCLS1	down	-5.97143895930917
HDAC1	up	1.83835
HDAC11	up	1.96959
HDAC7	down	-10.8083303574555
HDGFL2	down	-4.34002488329681
HDHD5	up	2.69842
HDLBP	down	-4.71980865298684
HECTD1	up	7.196
HECTD1	down	-8.70694302206853
HELQ	up	4.99011
HERC4	up	10.4575
HERPUD1	up	5.78482
HEXB	down	-7.16719702195277
HHLA3	up	6.00349
HIGD1A	down	-10.8257288489872
HIGD1A	down	-5.84358729590933
HIGD1A	up	1.63341
HINFP	up	5.07716
HINFP	up	2.6491
HIPK3	up	10.3318
HIST1H2AC	up	3.32304
HIST1H2AL	down	-4.63053761347544
HM13	up	11.1973
HM13	up	6.60456
HM13	up	7.98307
HMBS	down	-4.12436951114408
HMGCR	down	-3.8848994931298
HMGN5	up	5.4209
HMOX2	down	-8.94430100349556
HNRNPA1	down	-1.03680334153142
HNRNPAB	down	-1.92233336315363
HNRNPC	down	-1.38059489789922
HNRNPD	down	-5.7412868559312
HNRNPD	down	-3.05825052717165
HNRNPK	down	-1.00503407750953
HNRNPM	down	-7.80001938698848
HNRNPU	down	-6.34626288444905
HPS4	up	3.68941
HRAS	down	-6.62589368254667
HSCB	down	-7.71898306086187
HSCB	down	-5.96242007709763
HSD17B12	down	-4.73217565975622
HSD17B4	down	-5.55329002753941
HSD17B6	up	7.77598
HSDL2	down	-7.28317101449707
HSF1	up	1.49529
HSP90AB1	up	1.56253
HSP90AB1	up	7.0715
HSPA8	down	-6.9385288580799
HSPE1	down	-1.02723311132144
HTATSF1	down	-2.72000485144068
HYI	down	-5.71608324522845
HYLS1	down	-5.20265875414107
HYOU1	down	-11.9886092989631
HYOU1	up	2.64608
HYOU1	down	-7.31295853960561
ICA1	up	7.95705
ICAM3	down	-6.03256797736813
IFI27	down	-4.77657486935029
IFRD2	up	10.2608
IFT81	down	-8.47617314324961
IKBIP	down	-2.59321327581325
IKBKG	down	-6.33501842468115
IL11RA	up	3.72504
IL17RE	up	6.47813
IL23A	down	-6.13556330904704
IMPDH1	down	-6.01530566979202
ING4	up	4.32686
ING5	up	7.18861
ING5	down	-5.76346961093468
INHBE	up	1.59837
INTS1	up	3.71885
INTS3	down	-6.93233398409862
INTS4	down	-4.55334263078288
INTS7	down	-8.79273198095986
INTS8	down	-3.50106915317705
IQCG	down	-7.26225874557406
IRAK4	up	4.22041
IRF3	down	-6.30647881258067
IRF5	up	6.46473
ISCU	up	7.31552
ISG20L2	down	-1.66458039332752
ISOC1	down	-6.65093488016778
IST1	up	10.7761
ITGB3BP	down	-8.17053493656028
ITGB4	down	-8.46890241163674
ITM2C	up	1.4068
IVD	up	4.85474
JAK2	up	7.42662
JMJD4	up	3.58675
KANK1	down	-9.04274936748528
KANK2	down	-1.71140990160707
KANSL1	down	-8.63694795890367
KAT7	down	-8.59859163232374
KCTD9	down	-5.11048418673111
KDM1B	down	-8.21115279635019
KDM3A	up	3.30168
KDM5B	up	5.24112
KDM5C	down	-2.05031885595775
KDM6A	down	-10.2134597272275
KHDC1	up	6.76439
KIAA0100	down	-4.62521713107425
KIAA0391	down	-5.29188152900056
KIAA0895	down	-5.32224918540402
KIF1A	up	1.72074
KIF9	down	-5.26827490859742
KIFC3	down	-5.66877968665063
KLC1	down	-5.67892138880753
KLC4	down	-6.61723129106749
KLC4	up	2.18789
KLF16	up	8.32228
KLF8	up	6.96811
KLHDC8B	up	5.34563
KMT2C	up	4.42302
KMT2E	down	-6.66552492602095
KNL1	down	-2.00729644826137
KNSTRN	up	6.44472
KNSTRN	down	-3.42536146738061
KNSTRN	down	-1.66791292772076
KPNA1	down	-6.21604910352113
KPNA1	up	5.31344
KPNB1	down	-7.64946447047445
KRIT1	down	-8.08012209841684
KRT8	down	-15.7818993925991
KRT8	up	3.1163
KRT8	down	-5.09041100458828
KRT8	down	-6.20356808026523
KTN1	up	3.08346
L3MBTL2	down	-3.65461837207471
L3MBTL2	up	1.74318
LAMTOR4	down	-1.60645048176109
LARS2	up	4.1581
LCOR	down	-4.99412523753055
LDAH	up	3.74062
LDAH	down	-2.27980149093196
LIG1	down	-5.61939252212676
LINC00662	down	-5.28741617395001
LINC00958	down	-4.04933384082527
LINC00963	down	-6.01019316014299
LINC01106	down	-3.53092974758718
LINC01224	down	-3.95581031265579
LINC01278	up	2.85343
LINC01515	up	4.73449
LINC02159	up	7.27638
LIPG	down	-5.98211946945588
LIPT1	down	-6.52364843401684
LITAF	down	-4.74092167903127
LMBR1	down	-2.57924895061902
LMNB1	up	3.75414
LMO7	up	9.58054
LOXL1-AS1	up	5.2632
LOXL3	down	-7.80342511787188
LOXL3	up	2.55586
LPGAT1	down	-2.93767296474028
LPIN2	up	10.6265
LRFN3	up	3.41219
LRIG3	up	4.62757
LRRC23	up	5.06356
LRRC59	up	5.60853
LRRCC1	up	8.17781
LRRFIP1	up	8.1613
LRRFIP2	up	3.15258
LRRFIP2	down	-2.79960114727819
LRRIQ3	down	-6.68512690032446
LRTOMT	down	-5.42926931994211
LSM12	down	-11.3253321771687
LSM7	down	-1.61398676647994
LTBP1	up	1.9931
LTBP4	up	9.51178
LUC7L2	up	4.89278
LUC7L3	down	-4.15731716343402
LY6E	down	-6.36013741805747
LYPLA1	down	-12.1395796548399
MACF1	up	10.8362
MAD1L1	down	-6.14396552191494
MAD1L1	down	-7.62816898895783
MAEA	down	-8.85180571728956
MAEA	up	3.04221
MAEA	down	-7.08683997409198
MAGEA2	down	-5.1575165305153
MAGOHB	down	-4.40594588171558
MAN2A2	up	7.42276
MAN2A2	up	3.2878
MANEAL	up	6.19118
MAP1LC3B	up	2.43903
MAP2K5	up	2.2976
MAP3K14-AS1	down	-4.3243594097468
MAP3K8	up	5.42763
MAP4	down	-12.1594642378092
MAP4	up	6.92912
MAP4K1	down	-5.11048418673111
MAP4K3	up	3.31202
MAP4K3	down	-4.97333490340533
MAP4K4	down	-2.35925551258853
MAPK1IP1L	down	-2.53288389469974
MAPK3	down	-6.43997420587798
MAPK8IP3	up	5.20038
MAPKAP1	down	-7.11251823560499
MAPKAP1	down	-8.82165717872619
MAPKAP1	down	-3.96237545832179
MAPKAP1	up	2.45368
MAPRE2	down	-5.21663372954943
MARK2	up	3.08021
MARK3	up	5.55111
MARK3	up	2.97871
MARK4	down	-3.83344316316564
MARS	down	-6.87028805626752
MATR3	down	-5.62527314034951
MBOAT7	down	-7.0111307440014
MBOAT7	up	5.21043
MBTPS1	up	3.83882
MCCC1	up	7.406
MCCC1	down	-7.6274761811747
MCM10	up	3.91699
MCM2	up	4.472
MCM3	up	4.59823
MCMBP	down	-5.73240161647876
MCRIP1	up	1.63741
MCRIP2	down	-7.83017722444594
MCTP2	up	7.30582
MDH1	up	9.50737
MDH1	up	4.26146
MDK	up	6.92001
MDP1	down	-6.96144224428516
MECR	down	-3.81642052520642
MED17	down	-8.33802367436588
MED17	down	-7.1892151129686
MED21	down	-7.37440227819761
MED29	down	-2.02006147829636
MED4	down	-5.26440156541742
MED7	down	-1.69234157051923
MEIS1	up	6.18475
MEMO1	down	-11.7666332053866
MEMO1	up	1.89914
METAP2	down	-1.86342780124313
METTL16	up	4.6544
METTL3	up	8.45015
METTL3	down	-2.24209020054213
METTL6	down	-2.16081219159024
METTL6	up	2.31671
MFF	up	5.13329
MFGE8	up	3.3176
MFSD1	up	5.91914
MFSD2A	down	-3.78736401683375
MFSD6	up	6.77236
MGAT1	up	3.17962
MGST1	down	-5.54099834595504
MGST1	up	5.23769
MGST3	up	2.09932
MIB2	down	-4.95481121427626
MIB2	up	2.61214
MICU1	down	-3.96748893232484
MIF4GD	down	-3.19492184729445
MINDY2	down	-9.09402620376501
MINDY2	up	7.26432
MIR503HG	down	-4.45646734892517
MITD1	down	-1.96373706654603
MKL1	down	-5.60434206191987
MKLN1	down	-5.45822857921289
MLLT10	down	-6.29107008370709
MLPH	down	-7.01714666883397
MMS19	down	-9.94810019296114
MOCS1	down	-9.66409554284126
MOCS1	up	2.18798
MOGS	down	-8.55102971000116
MOGS	up	2.2935
MON1A	down	-8.50449540838908
MORN3	down	-5.74793992779065
MOSPD2	down	-2.43386769816219
MOSPD3	up	7.06844
MPP2	up	7.28889
MPP3	down	-7.49344854371142
MPPE1	up	8.42495
MRE11	up	7.41946
MRE11	down	-2.50282362234843
MRM1	up	7.02306
MRM2	down	-11.6445968744792
MRM2	down	-8.9065506269185
MRM2	up	2.95991
MROH1	down	-8.09695204929053
MROH6	up	7.50733
MRPL13	up	5.94158
MRPL43	down	-3.47853638295923
MRPL48	down	-7.80426405379452
MRPL49	up	9.00515
MRPL49	down	-3.8623599546783
MRPL51	down	-5.22635989576191
MRPL51	down	-3.95666291976741
MRPL51	down	-5.94948038475034
MRPL52	up	4.26398
MRPL53	down	-6.8824742023962
MRPS2	up	4.5598
MRPS22	down	-7.20505735741872
MRPS27	down	-9.54018680910693
MRPS28	down	-7.16829126012262
MSANTD2	up	5.06882
MSH2	up	10.7632
MSH2	down	-1.48486696343153
MT-ATP6	up	1.18916
MTATP6P1	up	1.17993
MTCO1P12	up	1.13972
MTF2	down	-7.05796706269665
MTFR1	up	4.11443
MTFR1L	down	-6.68220765840223
MTHFD1L	up	4.28366
MTHFD2	down	-5.19193649055772
MTMR1	up	9.67257
MTMR10	up	9.09344
MTMR10	down	-7.1424663610631
MT-ND6	up	1.96818
MTRF1	down	-6.27141883493675
MTRR	down	-11.017191117082
MTX1	up	10.2008
MTX1	up	1.32253
MUC1	up	4.1882
MUC1	up	5.3049
MUTYH	down	-5.97892845028425
MUTYH	down	-4.45136237411861
MVB12A	up	6.38946
MXD4	up	4.27976
MXRA7	up	8.63479
MXRA7	up	5.35482
MYADM	up	3.27974
MYADM	down	-8.84690930467875
MYB	down	-6.42898905389612
MYBBP1A	up	2.33053
MYBL1	down	-7.36412722648286
MYH10	up	5.78132
MYH14	up	10.2531
MYH14	up	2.67963
MYL6B	down	-4.7986988713528
MYL6B	up	1.60256
MYLK-AS1	down	-5.20541727941991
MYO19	down	-5.93820356357863
MYO1B	down	-10.4630872950987
MYO1C	down	-4.94777698388059
MYO5A	down	-9.26591286384537
MYO5A	up	6.77363
MYSM1	up	9.8527
MZF1	up	2.69599
N4BP2L2	down	-6.39778581548783
NAA20	down	-2.16375971616039
NAA30	up	8.62451
NAA60	down	-7.30837599185632
NADK	down	-12.6912895603115
NADK	up	1.55132
NAGK	up	1.88076
NAP1L1	up	7.36579
NAP1L4	down	-5.9167877484412
NAPA	up	5.65634
NAPA-AS1	up	4.66462
NARF	up	7.01486
NARFL	up	5.74686
NARS	up	6.44865
NASP	down	-6.02816946253582
NAT1	down	-9.71509163751817
NAT6	up	8.87235
NAT8L	down	-4.14007658585339
NAT8L	up	1.95801
NBPF1	up	3.33423
NBPF14	up	9.43106
NBPF14	up	7.94533
NCALD	down	-5.60100030851091
NCAPD2	up	3.60263
NCAPG	down	-6.4754680708047
NCAPG	down	-4.14709135242473
NCAPH	down	-5.51080167959758
NCAPH2	down	-2.39652781317836
NCBP2	up	6.28994
NCL	up	6.42272
NCL	down	-7.0245973012588
NCOR1	up	5.36711
NDRG3	up	5.96165
NDUFA4L2	up	7.08822
NDUFAB1	down	-2.28838257216107
NDUFB1	down	-1.05090469372886
NDUFB3	down	-6.81740012881825
NDUFB3	down	-1.12720616666335
NDUFB5	down	-7.50331772254121
NDUFB9	down	-3.69569113411008
NDUFC2	down	-5.25669056025851
NDUFS4	up	7.13911
NECAB2	up	5.8473
NEDD8-MDP1	down	-5.01211352635168
NELFA	down	-9.82535497479339
NELFA	up	4.24194
NELL2	down	-9.41519361193961
NFIC	up	5.5278
NFKB2	up	9.91773
NFS1	down	-7.07992992109389
NGDN	up	5.73738
NGEF	down	-2.21774155151773
NGLY1	up	2.09004
NIF3L1	down	-7.33327364514226
NIPA1	down	-4.42312768066371
NIPSNAP2	up	3.1738
NLE1	up	2.23542
NMD3	down	-2.74650041988654
NME3	up	4.16765
NME4	down	-5.87515641931966
NMRAL1	up	7.81752
NOD1	up	3.62899
NOL11	down	-4.58041702104824
NOP16	down	-3.06921983195494
NOP53	up	1.08947
NOP56	down	-9.75877207264282
NOP56	down	-2.21957420342841
NOP56	up	2.33579
NOSIP	down	-8.77650944939815
NOSIP	down	-8.44814452477691
NOSIP	down	-2.86739450226661
NPC2	down	-2.45655508560307
NPIPB14P	up	5.82662
NPIPB5	down	-7.60948144370031
NPLOC4	down	-1.65242777381292
NPM2	up	5.58721
NPRL2	up	8.12663
NPTN	down	-7.22491199035028
NQO1	up	7.10835
NR1H3	down	-6.50658966695583
NR1H3	down	-8.6134971940989
NR1H3	up	3.3894
NR2C2	up	3.83807
NR2C2AP	down	-5.2224553146438
NR4A2	down	-1.97021780058648
NRSN2	up	9.01311
NSMAF	down	-6.7777365847234
NSUN4	up	1.83933
NT5C3A	down	-3.91575082181709
NT5C3B	up	11.5995
NT5C3B	down	-2.72600355348619
NT5C3B	up	2.58157
NUBP2	up	3.13342
NUDT16L1	down	-5.62518689657081
NUDT16L1	down	-3.30418934111106
NUDT17	down	-5.23244268040324
NUDT22	up	4.11629
NUDT4	down	-1.40803081411538
NUDT5	up	2.08868
NUP37	down	-3.66623086090288
NUPL2	up	8.28926
NUSAP1	down	-4.53695918773951
NXT2	down	-6.50093954089311
OAZ1	down	-3.46786470998028
OAZ1	up	3.05603
OAZ2	up	1.57462
OAZ3	down	-5.64277032288695
OFD1	up	6.35321
OGDH	down	-8.99102527621487
OGT	down	-8.18417396149442
OMA1	down	-5.68913484505155
OMA1	down	-5.57903567868119
OPA1	up	11.07
OPA1	up	11.9079
OSBPL9	up	2.51416
OSGEP	down	-5.63390259516727
OSGIN2	up	1.49323
P3H1	down	-9.52480841335939
P3H1	up	2.8126
P4HB	down	-4.5186951622094
P4HB	up	1.16443
PACRGL	down	-5.38886201912394
PACS1	down	-5.37707664210841
PAF1	down	-5.74641343400509
PAFAH1B1	up	5.36329
PAIP2	down	-4.04112056672823
PAK4	up	5.42073
PAK4	up	6.88197
PALB2	up	9.71926
PAM	up	8.02022
PAM16	down	-2.63504432645024
PAM16	up	1.8306
PAPD4	up	10.9134
PAPOLA	up	5.17983
PAQR6	up	5.48351
PARD6G	down	-4.94987721849795
PARL	up	2.79088
PARL	down	-7.81544801094967
PARN	down	-6.54195604906165
PARP1	up	2.45909
PARP16	down	-9.7959405345275
PARP8	down	-6.76031714786571
PARPBP	up	8.38344
PARPBP	up	7.22228
PARPBP	down	-5.539828511407
PATJ	down	-8.86602861969998
PBX3	down	-6.13961289458848
PCCB	down	-9.43949833375741
PCCB	down	-7.96878081643417
PCCB	down	-9.85917303635636
PCCB	down	-2.72303307537799
PCCB	down	-4.49030892328194
PCDH7	up	2.72012
PCDHB2	down	-7.09522261204369
PCDHB2	up	2.29836
PCDHGC3	down	-5.28005128933922
PCGF6	down	-6.42723457956952
PCM1	up	2.87739
PCNT	up	5.40678
PCSK7	up	5.55393
PCSK7	down	-5.71356822929222
PCYT1A	down	-6.2553002808413
PDCD10	down	-6.04647525943735
PDCD4	up	6.40405
PDE9A	down	-1.30295487598036
PDGFC	down	-8.68122969868265
PDIA6	down	-10.8715760046781
PDLIM5	up	7.02269
PDPK1	down	-5.07038703763393
PDPR	down	-4.12325062801481
PEX11A	down	-5.70017447312518
PEX7	up	4.58131
PFKFB3	down	-7.10276656977689
PFN2	down	-7.62340550659461
PGAP2	down	-11.5883270890058
PGAP2	up	10.7798
PGAP2	down	-4.97175153329433
PGAP3	down	-9.69800757099742
PGAP3	up	3.61704
PGAP3	up	4.51927
PHACTR2	up	4.23999
PHACTR4	down	-9.8201917129728
PHB	up	4.78922
PHB2	up	2.31547
PHC1	up	3.96207
PHF1	down	-9.72770885666229
PHF1	up	1.63821
PHF21A	down	-7.10249762984924
PHF23	up	9.79354
PHGDH	up	2.25721
PI4KAP2	up	8.90464
PIAS3	up	2.47841
PIGG	up	7.96355
PIGG	up	5.52926
PIGO	down	-6.05498662426022
PIGT	up	8.83582
PIGT	up	7.83066
PIGU	down	-6.73345735903461
PIGV	down	-6.19577898179521
PIGX	up	4.21184
PIH1D2	down	-7.05699437318216
PIK3C3	down	-9.56603999547091
PIK3C3	up	3.19083
PISD	down	-10.5319179468167
PITRM1	down	-2.51717342130808
PITX2	down	-8.60170821239321
PITX2	up	3.49988
PITX2	down	-3.753532878881
PITX2	down	-2.51314510693402
PKD1	down	-6.27382432431238
PLAC8L1	up	5.70938
PLD3	up	1.01981
PLD6	up	7.7315
PLEC	up	11.5711
PLEKHG4	up	5.86364
PLEKHG5	up	6.91748
PLEKHJ1	up	1.8518
PLEKHM2	down	-3.21897675196551
PLPP5	down	-4.90285087407227
PLTP	down	-7.69713290635987
PNPLA6	up	11.0914
PODXL	down	-5.03443777192137
POLD1	down	-9.51482767286676
POLDIP3	up	2.19237
POLE2	down	-9.28373164567566
POLE2	up	5.7658
POLE2	down	-5.09387440383394
POLG	down	-10.7996254357847
POLG	up	6.79562
POLH	up	8.67881
POLL	down	-7.31160204287512
POLL	down	-6.32009536005411
POLM	down	-9.20153428152827
POLQ	down	-7.1326278291373
POLR1D	up	8.17176
POLR2A	up	3.54895
POLR2I	down	-4.81948551301717
POLR2J3	up	6.29061
POLR3C	down	-3.59860813145628
POLR3E	down	-8.47250712991464
POLR3G	down	-7.37324581770643
POLR3G	down	-3.82382412817456
POM121	up	1.8284
POMGNT1	down	-9.35643146548752
POMGNT1	up	3.48492
POT1	down	-8.50322159553888
POU2F1	up	7.50888
PPCDC	down	-5.49047670189599
PPCS	down	-4.40114110954295
PPFIA2	down	-5.13047262416534
PPFIBP2	down	-8.30232445028964
PPHLN1	down	-8.52230495869063
PPHLN1	down	-7.07898289021862
PPIE	up	1.53645
PPIP5K1	down	-2.84879267772536
PPIP5K1	down	-1.66552990712942
PPIP5K1	down	-1.85945648113015
PPM1F	down	-3.74891689528756
PPM1F	down	-6.55162363640166
PPP1CA	up	1.08318
PPP1CB	down	-3.70581608699634
PPP1R18	down	-2.84543658718678
PPP1R21	down	-7.00295675620241
PPP1R26	up	2.75394
PPP1R7	down	-3.45211638150357
PPP1R7	up	6.26392
PPP1R7	down	-7.14224416590463
PPP1R8	up	6.46571
PPP3CB	down	-9.77847435555291
PPP5C	up	3.61921
PPP6R2	up	1.62106
PPRC1	down	-9.60494984792729
PPT1	down	-5.31496800512671
PPT2-EGFL8	up	5.02881
PRAF2	up	1.22989
PRDM11	down	-7.6794157168919
PRDM13	down	-9.26526337210672
PRIMPOL	down	-5.75758039369049
PRKCSH	down	-10.6485025323066
PRMT1	down	-9.92175351401071
PRMT2	up	5.50648
PRMT5	down	-7.39608747800095
PRMT5	up	2.1745
PRMT7	down	-6.11853017954412
PRPF18	down	-7.79860309500803
PRPF4B	down	-8.0118450618693
PRPF8	down	-4.98975828691526
PRPS1	up	10.599
PRPS1	up	6.42283
PRPSAP1	down	-10.958767779919
PRR13	down	-5.81254795712987
PRR13	up	2.27942
PRR7	up	3.45347
PRRC2B	up	2.52742
PRRC2C	up	10.458
PRUNE1	down	-2.47503921419139
PSEN2	up	2.42122
PSMA1	down	-8.62899718462227
PSMA1	up	1.94614
PSMA3	down	-6.72217035068797
PSMA3	up	2.35925
PSMA4	up	5.93019
PSMA4	up	6.35163
PSMA4	down	-2.04082380114857
PSMA4	down	-5.64411856884534
PSMA6	down	-6.64244749909829
PSMA6	up	4.1358
PSMB10	down	-2.73245766029008
PSMB4	up	3.0083
PSMC1	up	12.8803
PSMC3	down	-3.35357499163272
PSMC3	up	1.91416
PSMC3IP	down	-3.90324804822036
PSMD12	down	-3.04764256505873
PSMD4	down	-5.76778841080361
PSME2	down	-6.05214880696817
PSPH	up	6.59283
PSPH	up	5.79378
PTBP1	down	-4.35898156712942
PTBP2	down	-8.21951622531645
PTBP2	down	-7.24666117675287
PTBP3	up	12.7529
PTGES	up	7.94022
PTGES	down	-7.55046877303707
PTGS1	up	5.14503
PTK6	down	-7.14245896877069
PTP4A2	up	5.46135
PTPRK	down	-4.20673989717695
PTPRU	up	4.22561
PTRH1	down	-7.75734829432717
PTTG1	up	2.24083
PUDP	down	-5.0336821594819
PUF60	up	6.89168
PUF60	down	-2.13241461576691
PUF60	down	-4.17696532162638
QTRT2	down	-8.94033030040519
R3HDM2	up	3.10262
RAB11FIP1	up	5.3289
RAB11FIP1	down	-7.94165501338242
RAB11FIP1	up	8.3416
RAB34	up	6.56214
RAB40C	down	-7.53325720108682
RAB5A	down	-1.78640412083029
RAB5B	down	-5.61245842068059
RABEP2	up	3.58543
RABGEF1	down	-7.63740420365387
RACK1	down	-3.57410360622461
RAD17	down	-6.92153108909765
RAD21	down	-7.14059147122305
RAD51AP1	down	-5.10000440812791
RAI2	down	-7.16511502270138
RALGPS1	down	-4.97186857463075
RANBP1	down	-4.36504252172641
RAP1B	down	-4.75308261766807
RAPGEF1	up	7.8411
RASSF7	down	-5.06644920379833
RAVER2	down	-1.80641016095626
RAVER2	up	1.6539
RBBP6	down	-6.32378307666059
RBFA	up	4.07728
RBM23	down	-5.16627963998966
RBM25	down	-8.86880058943537
RBM25	down	-8.80836827458032
RBM26	up	3.74148
RBM26	down	-2.19622079088941
RBM26-AS1	up	8.37446
RBM3	down	-6.01305488707987
RBM39	down	-7.2094980294412
RBM39	down	-6.97008075796347
RBM39	down	-6.10019641336088
RBM42	up	3.92312
RCBTB2	down	-3.12355027055709
RECQL4	down	-6.72043736164075
RETREG2	up	3.35601
REXO5	down	-3.35714077388492
RF01881	up	3.7412
RF02250	up	4.50855
RFC3	up	5.79383
RFC4	down	-1.74773476414086
RFFL	up	1.78396
RFK	down	-5.37479122601705
RFWD3	up	3.92954
RFX5	down	-4.51048311572998
RGS19	down	-10.3667637565697
RHBDF1	down	-5.87477841521359
RHBDF2	up	2.21509
RIC8A	down	-4.28866397723256
RIOK1	up	1.29986
RIPOR1	up	10.1136
RMC1	down	-6.04183957215901
RMND5B	down	-8.62131250624888
RN7SL2	down	-2.09841358321585
RN7SL263P	down	-3.23129527232039
RNASEH2B	down	-6.95775927905532
RNASEK	up	5.41871
RNF111	up	7.94482
RNF135	down	-7.79996217453224
RNF20	down	-4.86259751606608
RNF220	up	5.42907
RNF34	up	2.84928
RNF34	down	-9.10155134634968
RNF34	up	2.63591
RNF38	down	-7.92772047730661
RNF40	down	-3.92115005125092
RNF6	up	6.81967
RNFT1	down	-1.57039046953027
RNH1	up	2.23485
RNPEP	down	-8.73013852020175
RNPEP	down	-5.48903491735403
RNPS1	up	2.42383
ROGDI	down	-5.3949474845766
RPL11	down	-1.1221766090136
RPL17	up	2.29974
RPL17-C18orf32	up	9.5734
RPL18	up	2.13787
RPL19	down	-9.54510658736439
RPL22L1	up	6.94918
RPL22L1	down	-2.65582157550263
RPL23	down	-4.80417004224255
RPL26	up	2.03467
RPL28	up	11.9841
RPL29	down	-1.5371953861948
RPL32	down	-9.00290528071928
RPL34	down	-2.0434984038355
RPL37A	up	3.79941
RPL39	up	7.37167
RPL39	down	-1.46135926521634
RPL4	up	9.4216
RPL4	up	2.84321
RPL4	up	2.34605
RPL6	down	-7.29780152810008
RPL7L1	down	-5.43128005722889
RPL8	up	11.6399
RPL8	down	-7.00144879926674
RPL8	down	-1.35180987458383
RPL9	up	1.79027
RPP30	down	-2.45200348686708
RPS10	down	-8.66300087251082
RPS15	up	5.04576
RPS2	down	-2.66972983648943
RPS27A	up	1.30879
RPS27L	up	6.65815
RPS3	down	-4.26476786267973
RPS3	down	-10.2500047786974
RPS3	up	1.43454
RPS3	up	1.27323
RPS3	up	2.68775
RPS3A	up	5.39589
RPS5	up	4.52345
RPS6KA1	up	6.23447
RPS6KA5	down	-5.30853618004397
RPS8	up	1.90079
RRM1	down	-9.25854767072572
RRNAD1	down	-4.86072189227647
RSL1D1	down	-6.36540897772179
RTL5	up	2.58329
RUNX1	down	-5.71545167239355
RUVBL1	up	6.73789
RWDD2B	down	-7.91327969838204
RWDD3	down	-5.82414615355572
RXRB	down	-8.64080715405866
SAAL1	down	-5.37593967832851
SAE1	down	-8.50387346877348
SAP130	down	-5.10404404700476
SAP30BP	down	-7.5184825996224
SAP30BP	up	1.32345
SBDSP1	down	-3.26405280775274
SC5D	down	-10.8461664720876
SCARB1	down	-2.95553786670356
SCARB1	down	-6.31486637392059
SCARB1	up	1.17253
SCOC	down	-8.58827596080225
SCRN3	up	4.32069
SDCBP2	down	-5.60804731413334
SDCCAG8	down	-6.42850652536459
SDF2	down	-9.06851964462417
SDF2	up	3.23531
SDHA	up	2.00704
SDHA	up	1.87085
SDHAF2	up	4.85685
SDHC	down	-5.76692626529321
SDHD	up	6.89039
SDK2	up	10.2706
SDK2	down	-9.7798984553662
SDR42E1	down	-6.25502748652101
SEC11A	up	2.3472
SEC13	up	3.30546
SEC14L1	up	5.53479
SEC24B-AS1	down	-7.39428952997641
SEC24C	down	-8.93720282432698
SEH1L	down	-10.8608908920025
SELENOF	up	9.55004
SELENOF	down	-4.92310753789956
SEMA4F	up	5.4429
SEMA4G	up	6.24829
SEPT5	up	5.29865
SEPT8	up	11.57
SERPINA5	down	-6.79880143670468
SERPINB6	down	-7.00941028347613
SETD2	down	-3.97993035564368
SETD9	down	-4.88036616505562
SETD9	down	-5.23697134749321
SETD9	up	3.25339
SETD9	down	-5.63268856341416
SETDB1	down	-7.79712869950738
SF1	down	-10.3665131790702
SF1	up	6.69995
SFI1	up	3.56725
SFXN2	down	-11.7643733862705
SFXN4	up	9.11818
SFXN4	down	-1.41975879442633
SGCE	down	-6.28760075851371
SH3GL1	down	-11.24524905896
SH3GLB2	down	-2.50032924729865
SHISA5	down	-10.4846551910088
SHISA5	up	1.77998
SHISA5	up	4.95802
SHMT1	down	-4.22499000252172
SHMT1	up	2.85652
SHMT1	down	-3.27467741621024
SHMT2	up	3.63414
SHROOM1	up	8.95977
SHROOM3	down	-5.8116125176965
SHTN1	down	-2.23751978419714
SIN3A	down	-4.85606012187586
SIRT5	down	-7.64600360129726
SIRT6	up	9.98956
SIX1	down	-6.27009909527105
SKP2	down	-3.35096043016734
SLC11A2	up	2.96099
SLC11A2	down	-8.84602483134976
SLC11A2	down	-8.98085979733064
SLC12A2	down	-11.8010137256353
SLC12A9	up	6.16219
SLC16A5	down	-6.58151985999608
SLC22A18	up	6.19891
SLC25A13	down	-8.67129591697298
SLC25A26	down	-6.28016582011306
SLC25A29	down	-5.97623524471743
SLC25A36	up	3.31362
SLC25A39	down	-6.25327862356905
SLC25A39	down	-1.25553279256453
SLC26A6	up	7.18245
SLC27A3	up	7.44729
SLC29A4	up	6.53221
SLC35A2	down	-6.02457496667734
SLC35A2	up	2.06428
SLC35A4	down	-1.10503431375788
SLC35D2	down	-6.12572380877112
SLC36A4	up	3.31616
SLC37A3	down	-5.49407810694351
SLC37A4	down	-11.334525902662
SLC38A10	up	1.01118
SLC3A2	down	-2.86281573743565
SLC41A3	up	5.17819
SLC41A3	up	5.40534
SLC43A1	up	9.22431
SLC45A4	up	8.87473
SLC46A1	up	5.39131
SLC47A2	up	7.02432
SLC4A7	up	3.3952
SLC52A2	up	8.5854
SLC52A2	up	3.74472
SLC52A2	up	8.26574
SLC52A2	down	-4.39978833309913
SLC6A6	down	-3.49480474497512
SLC6A6	up	3.37773
SLC7A6OS	up	3.59631
SLX1A-SULT1A3	up	7.90148
SMARCA4	up	2.18522
SMARCA4	up	1.49435
SMARCB1	down	-7.38997262930416
SMARCB1	down	-6.63374970069634
SMC6	down	-10.7924316440232
SMG6	down	-6.46132208979736
SMIM14	down	-6.04909425639422
SMIM29	down	-4.34948062541631
SMIM8	down	-10.2093703310252
SMN2	down	-10.2626989479506
SMN2	down	-8.63835143582921
SMN2	up	4.40184
SMN2	down	-5.3269466864376
SMN2	down	-6.9965547774179
SMTN	up	2.88599
SMURF2	down	-4.14402122872071
SMURF2	up	1.78386
SMYD3	up	7.63489
SMYD3	down	-4.64945883501108
SMYD3	down	-1.87652861943893
SNAPC5	up	5.02741
SNCG	down	-1.83998148404749
SNF8	up	4.31403
SNHG11	down	-4.20796678058807
SNORD17	down	-4.4003307527204
SNRNP25	down	-9.359870412571
SNRNP25	down	-2.93514608993503
SNRPA1	down	-6.74833261040951
SNRPA1	up	5.72181
SNRPC	down	-7.02488556218409
SNRPD1	down	-5.0754576703951
SNRPD2	down	-1.00481165092962
SNTB1	up	10.8386
SNW1	down	-1.47466380181592
SNX2	down	-6.25530027608569
SNX21	up	3.29369
SOD2	down	-6.51418234235608
SOD2	down	-4.41151891049948
SORBS3	down	-7.67187804735186
SORBS3	up	6.07524
SPAST	down	-7.39368698344377
SPATA33	down	-3.63876723608739
SPATS2	down	-4.18790573869835
SPC24	down	-6.17624022055852
SPG7	down	-5.83450655916405
SPHK1	down	-2.50785311323255
SPIN1	up	5.6089
SPIN3	up	7.72504
SPINT1	up	7.35341
SPINT1-AS1	up	4.7495
SPINT2	up	2.39446
SPOP	down	-8.58552852026178
SPRED1	down	-1.75540373670211
SPSB3	down	-2.31715404942789
SRA1	down	-6.5947724428817
SRCAP	down	-6.74802165895029
SREK1	up	3.65191
SRP14	down	-5.30928524081245
SRP54	up	9.53713
SRP54	down	-3.05672097670372
SRP54	down	-4.9790879386062
SRP68	down	-4.73543893389201
SRPK2	up	2.07264
SRRM1	up	2.06364
SRSF12	up	5.43838
SSR2	up	7.15048
SSR2	up	3.02182
SSR2	up	7.24935
SSR2	up	1.77748
ST3GAL4	down	-3.8506604545852
ST3GAL4	up	1.67371
ST3GAL6	up	7.84553
ST7	down	-2.09584127918112
ST7	down	-2.17705704363445
ST7L	up	5.98531
STAG1	up	4.58236
STAG1	down	-3.50434598191585
STAG3L1	down	-4.94987721849795
STAG3L3	up	5.02492
STAMBP	up	1.83923
STARD10	up	11.7496
STARD10	up	8.63753
STARD10	down	-7.79870835817147
STAT1	down	-11.5191023431861
STAT1	down	-8.06919236018563
STAT2	up	1.00031
STAT5A	down	-4.46876758259679
STAU2	down	-2.84950048189245
STK11	up	3.97578
STK16	down	-10.0116332045656
STK32C	down	-5.76666031151763
STK33	down	-2.94189170139878
STN1	down	-7.82350340449399
STRADA	down	-4.65443354775351
STRAP	down	-3.19861974921542
STRN3	up	4.23077
STX16	down	-11.0060886595329
STXBP1	up	9.40221
STXBP2	down	-11.8595109454768
STXBP2	up	5.25693
STXBP6	up	6.73683
SUCLA2	down	-6.84955058176625
SUFU	up	8.33982
SUGT1	down	-1.82078593533794
SULT1C2	up	1.29317
SULT2B1	down	-6.39845017850043
SUPT20H	down	-6.87496460589305
SUPT5H	down	-4.5921944177025
SUPV3L1	up	6.17735
SURF1	down	-11.1444912878834
SUSD1	up	7.32473
SWAP70	up	9.13582
SYNJ1	down	-10.0631785389302
SYNJ2BP-COX16	down	-3.59392819221634
SYVN1	down	-7.05988661003526
TACC3	down	-2.7926293484208
TAF10	up	1.28621
TAF12	down	-4.0666327092909
TAF1C	down	-1.70231129943732
TAF9	down	-5.73362763322945
TARBP1	up	2.51727
TASP1	down	-7.31071755583613
TATDN1	up	3.33148
TAX1BP1	down	-1.6885943838942
TAZ	up	3.04559
TBC1D16	up	4.58111
TBC1D17	up	4.83551
TBC1D17	down	-4.79757633539025
TBC1D23	up	6.88846
TBC1D7	up	3.5817
TBC1D9B	up	4.01217
TBCCD1	down	-1.38866675439064
TBCK	down	-6.65319074479073
TBPL1	down	-5.7679988095837
TC2N	up	1.36897
TCAIM	up	2.13848
TCEA2	up	2.46228
TCEAL1	up	1.85885
TCEAL9	down	-2.9602017201505
TCEANC	down	-2.41236121094292
TCEANC2	up	4.88471
TCERG1	up	1.76377
TCF20	up	7.22097
TCF7L2	up	8.67973
TCTEX1D2	down	-3.34443754900362
TDG	up	6.80282
TECR	down	-5.041596247606
TEN1-CDK3	up	2.42627
TEX2	up	10.0574
TEX9	down	-6.89752048296624
TFDP2	down	-12.2062982717738
TFDP2	down	-8.44498542654582
TFDP2	up	2.38383
TFDP2	down	-6.71282321105646
TFEB	down	-8.11293205496939
TFG	up	13.0334
TFG	up	9.92056
TFG	down	-5.50582860114091
TFG	down	-5.1964634468773
TFPI	down	-2.06847360717907
TGFB1I1	up	5.71828
TGFBI	down	-7.51661052005127
TGOLN2	up	4.13884
TGOLN2	up	2.31037
THADA	down	-8.28265877713446
THADA	up	4.60115
THAP5	down	-6.16349823728466
THOC1	down	-6.51238864358178
THOC5	down	-7.68163169903222
THOC5	up	1.46006
THOP1	up	3.02861
THOP1	up	3.78085
THRA	up	2.99013
THYN1	up	3.46246
THYN1	up	1.99547
TIAL1	down	-2.32531327232152
TICRR	down	-8.52559741026075
TIMM13	down	-7.89457770573858
TINF2	up	6.5308
TINF2	up	6.02924
TINF2	down	-7.504111907759
TIRAP	down	-7.07489358165075
TLK2	up	3.86332
TM7SF2	up	6.0039
TM7SF3	up	7.77769
TM9SF4	up	7.19921
TMC8	up	4.66608
TMED3	down	-2.08733645279582
TMED7-TICAM2	up	8.56732
TMEM106B	up	1.95297
TMEM106C	down	-5.75707579302486
TMEM120A	down	-3.87634857711856
TMEM125	up	4.65066
TMEM126B	down	-5.22880969364366
TMEM128	up	2.36032
TMEM134	down	-7.49851841301253
TMEM14B	down	-4.6432673128562
TMEM14B	up	3.0963
TMEM150A	up	5.64004
TMEM159	up	6.84373
TMEM161B-AS1	down	-4.14942381135233
TMEM164	down	-11.2715708271742
TMEM164	up	7.88278
TMEM167A	down	-5.59306779716674
TMEM175	up	5.59201
TMEM177	up	3.93364
TMEM182	up	2.05373
TMEM184B	up	5.26401
TMEM198B	up	4.77105
TMEM209	down	-12.0628112136739
TMEM218	up	6.09055
TMEM222	up	7.79949
TMEM222	down	-3.73491140886186
TMEM222	down	-4.97020535694215
TMEM222	up	4.28894
TMEM223	down	-5.89885500554222
TMEM25	up	2.75487
TMEM44	down	-5.7600911440241
TMEM52	down	-2.10261518257914
TMEM52	up	5.29016
TMEM53	down	-6.60365034396214
TMEM70	up	5.94734
TMEM70	up	3.23364
TMEM91	down	-6.23312278121998
TMF1	up	2.76947
TMSB4X	down	-6.96637920322756
TMSB4X	up	1.83367
TMTC2	up	5.12382
TMUB2	up	6.78274
TNFAIP2	down	-5.21312167090011
TNFAIP2	down	-4.71344176226513
TNFAIP3	up	5.09414
TNFRSF10B	down	-7.85311862369039
TNKS1BP1	up	5.71889
TNKS1BP1	down	-7.51074737220839
TNKS1BP1	down	-2.11570772878302
TNPO1	down	-5.19928581395176
TNS2	up	8.67539
TOMM40	down	-2.10746961572434
TOP1MT	up	3.13443
TOP3A	up	8.03394
TOP3A	up	2.81292
TOP3B	down	-5.08699960795202
TOR1A	down	-4.96190008216425
TOX4	down	-6.1914985661785
TOX4	up	1.9124
TP53BP1	down	-7.43606026162982
TP53BP2	up	7.54216
TP53I11	up	2.18435
TP53TG3F	down	-7.16222428633804
TPCN1	up	6.82448
TPD52	down	-12.0688124631548
TPD52L1	down	-12.6198469771403
TPD52L1	down	-6.63997008783648
TPD52L1	up	5.78703
TPD52L1	down	-6.45603638165228
TPM1	up	6.74376
TPM3	up	6.84828
TPRA1	down	-3.78061070156325
TRAF4	down	-9.16311589516847
TRAPPC9	down	-10.0878994648112
TRAPPC9	up	4.70257
TRIB2	up	2.10294
TRIB3	up	1.79214
TRIM16L	up	7.05157
TRIM2	down	-5.04292637159933
TRIM32	down	-4.8880065013672
TRIM8	up	6.97912
TRMT61A	down	-9.12428751590542
TROAP	up	7.00603
TRPT1	down	-10.4366396970077
TRPT1	up	7.31246
TSC1	down	-5.48862261839235
TSC1	up	5.01761
TSEN15	up	8.93781
TSPAN3	down	-9.56395603985872
TSPAN3	up	4.86025
TSPAN31	down	-4.71732615336557
TSPAN5	up	6.73759
TSPO	up	2.1984
TSTA3	down	-9.790065608208
TSTA3	down	-2.32403595958437
TTC12	down	-4.55607969061805
TTC26	down	-7.94217606172541
TTC26	down	-5.71923831875014
TTC26	down	-5.49177317828212
TTC3	up	5.7731
TTC31	up	7.24997
TTC31	down	-3.82407133779515
TTC39A	down	-7.17550837258338
TTC7A	up	2.19796
TTK	up	1.66144
[truncated: 215 more rows]
